# Supplementary material for: Genetic dissection of apricot fruit skin color (Prunus armeniaca L.) using SNP and SSR molecular markers
Source: Mol Breed. 2026 May 22;46(6):50. doi: 10.1007/s11032-026-01674-5 (PMC13197536; doi:10.1007/s11032-026-01674-5)
Supplement: Supplementary file 1 — Supplementary file1 (XLSX 11378 KB) [file 11032_2026_1674_MOESM1_ESM.xlsx]

## Sheet: GxC
ID	GxC	Ripening	S3_22924169	Skin color (h)	Phenotypea	Picture	a “Phenotype” corresponds to hue-based classification: Orange (h < 77), Light Orange (77 < h < 83), or Yellow (h > 83).
P1	GxC_10-16	2025-11-06	C/T	72.3 ± 0.7	Orange	#VALUE!
P2	GxC_5-17	2025-11-06	C/T	73.4 ± 0.4	Orange	#VALUE!
P3	GxC_7-10	2025-05-30	C/T	73.5 ± 1.4	Orange	#VALUE!
P4	GxC_5-9	2025-06-06	C/T	73.8 ± 0.3	Orange	#VALUE!
P5	GxC_7-11	2025-11-06	C/T	74.3 ± 0.5	Orange	#VALUE!
P6	GxC_7-5	2025-11-06	C/T	74.3 ± 0.1	Orange	#VALUE!
P7	GxC_5-13	2025-06-06	C/T	74.7 ± 0.5	Orange	#VALUE!
P8	GxC_11-14	2025-11-06	C/T	75.1 ± 0.3	Orange	#VALUE!
P9	GxC_11-1	2025-11-06	C/T	75.3 ± 0.5	Orange	#VALUE!
P10	GxC_4-4	2025-06-06	C/T	75.4 ± 0.6	Orange	#VALUE!
P11	GxC_7-14	2025-06-06	C/T	75.6 ± 0.4	Orange	#VALUE!
P12	GxC_4-17	2025-05-27	C/T	75.9 ± 3.2	Orange	#VALUE!
P13	GxC_3-7	2025-11-06	C/T	76.0 ± 0.3	Orange	#VALUE!
P14	GxC_11-3	2025-11-06	C/T	76.0 ± 0.3	Orange	#VALUE!
P15	GxC_7-16	2025-06-06	C/T	76.0 ± 0.3	Orange	#VALUE!
P16	GxC_6-15	2025-06-06	C/T	76.1 ± 1.1	Orange	#VALUE!
P17	GxC_6-18	2025-05-30	C/T	76.1 ± 1.7	Orange	#VALUE!
P18	GxC_8-19	2025-05-30	C/T	76.4 ± 2.1	Orange	#VALUE!
P19	GxC_2-6	2025-05-30	C/T	76.7 ± 1.8	Orange	#VALUE!
P20	GxC_1-9	2025-05-30	C/T	76.9 ± 1.4	Orange	#VALUE!
P21	GxC_9-19	2025-06-06	C/T	76.9 ± 0.2	Orange	#VALUE!
P22	GxC_2-8	2025-06-06	C/C	85.1 ± 0.4	Yellow	#VALUE!
P23	GxC_5-7	2025-06-06	C/C	85.5 ± 0.5	Yellow	#VALUE!
P24	GxC_2-7	2025-06-06	C/C	86.3 ± 0.3	Yellow	#VALUE!
P25	GxC_7-15	2025-06-06	C/C	86.5 ± 1.5	Yellow	#VALUE!
P26	GxC_8-2	2025-05-30	C/C	86.6 ± 1.6	Yellow	#VALUE!
P27	GxC_2-2	2025-06-06	C/C	86.8 ± 0.8	Yellow	#VALUE!
P28	GxC_10-3	2025-05-30	C/C	86.9 ± 0.4	Yellow	#VALUE!
P29	GxC_11-10	2025-06-06	C/C	87.0 ± 0.5	Yellow	#VALUE!
P30	GxC_11-19	2025-06-06	C/C	87.9 ± 0.2	Yellow	#VALUE!
P31	GxC_9-16	2025-06-06	C/C	88.0 ± 0.3	Yellow	#VALUE!
P32	GxC_2-10	2025-06-06	C/C	88.1 ± 0.2	Yellow	#VALUE!
P33	GxC_3-10	2025-06-06	C/C	88.1 ± 0.4	Yellow	#VALUE!
P34	GxC_1-2	2025-05-30	C/C	88.9 ± 1.4	Yellow	#VALUE!
P35	GxC_7-17	2025-05-30	C/C	89.0 ± 1.3	Yellow	#VALUE!
P36	GxC_4-6	2025-11-06	C/C	89.3 ± 1.1	Yellow	#VALUE!
P37	GxC_6-10	2025-06-06	C/C	90.2 ± 0.6	Yellow	#VALUE!
P38	GxC_4-11	2025-05-30	C/C	90.3 ± 0.7	Yellow	#VALUE!
P39	GxC_8-8	2025-05-30	C/C	90.9 ± 1.9	Yellow	#VALUE!
P40	GxC_2-11	2025-06-06	C/C	92.4 ± 0.8	Yellow	#VALUE!

## Sheet: Cultivar
ID	Cultivar	Ripening	S3_22924169	Skin color (h)	Phenotypea	Picture	a “Phenotype” corresponds to hue-based classification: Orange (h < 77), Light Orange (77 < h < 83), or Yellow (h > 83).
C1	Totem	2025-05-22	C/T	51.8 ± 6.6	Orange	#VALUE!
C2	Cheyenne	2025-06-06	C/T	63.0 ± 1.3	Orange	#VALUE!
C3	Fuego	2025-05-27	C/T	63.5 ± 5.7	Orange	#VALUE!
C4	Playa Cot	2025-06-12	C/T	64.4 ± 0.9	Orange	#VALUE!
C5	Pricia	2025-05-30	C/T	65.5 ± 2.6	Orange	#VALUE!
C6	Cebas Red	2025-05-12	T/T	65.9 ± 2.0	Orange	#VALUE!
C7	Sunglo	2025-07-03	C/T	66.0 ± 0.8	Orange	#VALUE!
C8	Micaelo	2025-06-16	C/T	66.5 ± 1.1	Orange	#VALUE!
C9	Orange Ruby	2025-06-12	C/T	66.9 ± 0.5	Orange	#VALUE!
C10	Flopria	2025-06-06	T/T	66.9 ± 1.2	Orange	#VALUE!
C11	Toñi	2025-06-06	C/T	67.3 ± 1.0	Orange	#VALUE!
C12	L3-11	2025-05-22	C/T	67.5 ± 1.2	Orange	#VALUE!
C13	Colorado	2025-05-16	C/T	67.9 ± 2.1	Orange	#VALUE!
C14	Rosa	2025-06-06	C/T	68.0 ± 0.4	Orange	#VALUE!
C15	Palsteyn	2025-06-06	C/C	68.3 ± 1.1	Orange	#VALUE!
C16	Bergarouge	2025-07-03	C/T	68.9 ± 1.1	Orange	#VALUE!
C17	Goldrich	2025-06-11	C/T	68.9 ± 1.0	Orange	#VALUE!
C18	Monster Cot	2025-06-12	C/T	69.2 ± 0.6	Orange	#VALUE!
C19	Selene	2025-06-06	C/T	69.3 ± 1.1	Orange	#VALUE!
C20	Tardorange	2025-06-19	C/T	69.3 ± 1.6	Orange	#VALUE!
C21	Lady Cot	2025-06-16	C/T	69.5 ± 1.1	Orange	#VALUE!
C22	Harogem	2025-06-19	C/T	69.5 ± 2.1	Orange	#VALUE!
C23	Rubisco	2025-05-30	C/T	69.8 ± 2.2	Orange	#VALUE!
C24	Maya Cot	2025-05-20	C/T	69.8 ± 2.1	Orange	#VALUE!
C25	Cebas57	2025-05-20	T/T	70.0 ± 0.7	Orange	#VALUE!
C26	Mirlo Blanco	2025-05-20	C/T	70.1 ± 1.5	Orange	#VALUE!
C27	Magic Cot	2025-05-27	T/T	70.3 ± 2.8	Orange	#VALUE!
C28	Orange Red	2025-06-11	C/T	70.3 ± 0.4	Orange	#VALUE!
C29	11_1	2025-06-19	C/T	71.1 ± 0.5	Orange	#VALUE!
C30	Tsunami	2025-05-30	T/T	71.1 ± 0.8	Orange	#VALUE!
C31	Murciana	2025-06-12	C/T	71.2 ± 1.1	Orange	#VALUE!
C32	Lilly Cot	2025-05-22	C/T	71.9 ± 0.6	Orange	#VALUE!
C33	Sublime	2025-05-30	C/T	72.6 ± 2.8	Orange	#VALUE!
C34	Valorange	2025-06-06	C/T	72.6 ± 1.0	Orange	#VALUE!
C35	Mirlo Naranja	2025-05-16	C/T	72.8 ± 2.2	Orange	#VALUE!
C36	Maravilla	2025-06-06	C/T	72.8 ± 0.3	Orange	#VALUE!
C37	Deseo	2025-06-19	C/T	72.9 ± 0.2	Orange	#VALUE!
C38	Estrella	2025-05-30	T/T	73.1 ± 2.4	Orange	#VALUE!
C39	Mirlo Rojo	2025-05-27	C/T	73.5 ± 2.2	Orange	#VALUE!
C40	Micado	2025-05-20	C/T	73.9 ± 2.2	Orange	#VALUE!
C41	Tyrinthos	2025-05-27	C/C	74.5 ± 1.1	Orange	#VALUE!
C42	Lito	2025-06-19	C/C	75.7 ± 2.4	Light Orange	#VALUE!
C43	San Castrese	2025-06-12	C/C	78.1 ± 0.2	Light Orange	#VALUE!
C44	Bebeco	2025-06-12	C/C	78.5 ± 0.2	Light Orange	#VALUE!
C45	Rojo Pasión	2025-05-30	C/T	79.4 ± 1.7	Light Orange	#VALUE!
C46	Bergeron	2025-06-27	C/C	79.5 ± 1.8	Light Orange	#VALUE!
C47	906-12	2025-05-30	C/T	79.7 ± 2.2	Light Orange	#VALUE!
C48	Helena	2025-07-03	C/C	83.8 ± 0.8	Yellow	#VALUE!
C49	Canino	2025-05-30	C/C	85.3 ± 1.6	Yellow	#VALUE!
C50	Real Fino	2025-06-19	C/C	87.4 ± 2.8	Yellow	#VALUE!
C51	Mauricio	2025-05-29	C/C	87.6 ± 1.4	Yellow	#VALUE!
C52	Dorada	2025-07-03	C/C	88.9 ± 0.8	Yellow	#VALUE!
C53	Capricho	2025-06-12	C/C	90.0 ± 0.7	Yellow	#VALUE!
C54	Pepito del Rubio	2025-06-12	C/C	90.0 ± 0.2	Yellow	#VALUE!
C55	Moniqui	2025-06-16	C/C	90.2 ± 0.7	Yellow	#VALUE!
C56	Currot	2025-05-20	C/C	90.6 ± 3.0	Yellow	#VALUE!
C57	Guillermos	2025-06-12	C/C	90.9 ± 0.4	Yellow	#VALUE!
