# Supplementary material for: Genetic dissection of apricot fruit skin color (Prunus armeniaca L.) using SNP and SSR molecular markers
Source: Mol Breed. 2026 May 22;46(6):50. doi: 10.1007/s11032-026-01674-5 (PMC13197536; doi:10.1007/s11032-026-01674-5)
Supplement: Supplementary file 2 — Supplementary file2 (XLSX 7059 KB) [file 11032_2026_1674_MOESM2_ESM.xlsx]

## Sheet: SSR Data
					Color Primer 1		Color Primer 2		Color Primer 3		Color Primer 4
ID	Cultivar	Skin color (h)	Phenotypea	Picture	Allele 1	Allele 2	Allele 1	Allele 2	Allele 1	Allele 2	Allele 1	Allele 2	a “Phenotype” corresponds to hue-based classification: Orange (h < 77), Light Orange (77 < h < 83), or Yellow (h > 83).
C1	Totem	51.8 ± 6.6	Orange	#VALUE!	108	114	167	169	X	X	138	144
C2	Cheyenne	63.0 ± 1.3	Orange	#VALUE!	114	120	169	172	141	165	144	183
C3	Fuego	63.5 ± 5.7	Orange	#VALUE!	114	120	169		141	165	144	183
C4	Playa Cot	64.4 ± 0.9	Orange	#VALUE!	114	120	169	172	153	165	144
C5	Pricia	65.5 ± 2.6	Orange	#VALUE!	108	114	167	170	165		163	183
C6	Cebas Red	65.9 ± 2.0	Orange	#VALUE!	114		167	169	165		144
C7	Sunglo	66.0 ± 0.8	Orange	#VALUE!	108	114	169	172	141	165	144	183
C8	Micaelo	66.5 ± 1.1	Orange	#VALUE!	108	114	169	172	141	165	142
C9	Orange Ruby	66.9 ± 0.5	Orange	#VALUE!	108	114	167	169	153	165	138	144
C10	Flopria	66.9 ± 1.2	Orange	#VALUE!	114		167	169	165		144	183
C11	Toñi	67.3 ± 1.0	Orange	#VALUE!	111	114	165	169	159	165	144	157
C12	L3-11	67.5 ± 1.2	Orange	#VALUE!	108	114	167		165		163
C13	Colorado	67.9 ± 2.1	Orange	#VALUE!	111	114	165	169	141	165	144	163
C14	Rosa	68.0 ± 0.4	Orange	#VALUE!	111	114	165	169	159	165	144	157
C15	Palsteyn	68.3 ± 1.1	Orange	#VALUE!	108	111	165	172	141	159	157	183
C16	Bergarouge	68.9 ± 1.1	Orange	#VALUE!	114	120	169	172	141	165	157	183
C17	Goldrich	68.9 ± 1.0	Orange	#VALUE!	108	114	169	172	141	165	183
C18	Monster Cot	69.2 ± 0.6	Orange	#VALUE!	111	114	167	169	159	165	144	183
C19	Selene	69.3 ± 1.1	Orange	#VALUE!	111	114	165	169	159	165	138	183
C20	Tardorange	69.3 ± 1.6	Orange	#VALUE!	114	120	169	172	141	165	142
C21	Lady Cot	69.5 ± 1.1	Orange	#VALUE!	114	120	169	172	141	165	144	183
C22	Harogem	69.5 ± 2.1	Orange	#VALUE!	114	120	169	172	141	165	144	186
C23	Rubisco	69.8 ± 2.2	Orange	#VALUE!	114	120	167	169	141	165	183
C24	Maya Cot	69.8 ± 2.1	Orange	#VALUE!	X	X	167	169	151	165	138	144
C25	Cebas57	70.0 ± 0.7	Orange	#VALUE!	114		167	169	165		144
C26	Mirlo Blanco	70.1 ± 1.5	Orange	#VALUE!	108	114	167	169	153	165	138	144
C27	Magic Cot	70.3 ± 2.8	Orange	#VALUE!	114		167	169	165		144	183
C28	Orange Red	70.3 ± 0.4	Orange	#VALUE!	114	120	169		153	165	144	157
C29	11_1	71.1 ± 0.5	Orange	#VALUE!	108	114	169	172	141	165	142
C30	Tsunami	71.1 ± 0.8	Orange	#VALUE!	114		167	169	165		144	163
C31	Murciana	71.2 ± 1.1	Orange	#VALUE!	108	114	167	169	153	165	138	144
C32	Lilly Cot	71.9 ± 0.6	Orange	#VALUE!	111	114	165	169	159	165	144	157
C33	Sublime	72.6 ± 2.8	Orange	#VALUE!	114	120	169		153	165	X	X
C34	Valorange	72.6 ± 1.0	Orange	#VALUE!	108	114	167	169	153	165	138	144
C35	Mirlo Naranja	72.8 ± 2.2	Orange	#VALUE!	108	114	167	169	153	165	138	144
C36	Maravilla	72.8 ± 0.3	Orange	#VALUE!	108	114	167	169	153	165	144	183
C37	Deseo	72.9 ± 0.2	Orange	#VALUE!	108	114	169	172	141	165	144
C38	Estrella	73.1 ± 2.4	Orange	#VALUE!	114		167	169	165		144	183
C39	Mirlo Rojo	73.5 ± 2.2	Orange	#VALUE!	108	114	167	169	153	165	138	163
C40	Micado	73.9 ± 2.2	Orange	#VALUE!	108	114	167		165		163
C41	Tyrinthos	74.5 ± 1.1	Orange	#VALUE!	111		167	169	159		126	157
C42	Lito	75.7 ± 2.4	Light Orange	#VALUE!	111		168	178	144	159	144	157
C43	San Castrese	78.1 ± 0.2	Light Orange	#VALUE!	108	111	165	169	153	159	157
C44	Bebeco	78.5 ± 0.2	Light Orange	#VALUE!	108		167	169	153		138
C45	Rojo Pasión	79.4 ± 1.7	Light Orange	#VALUE!	108	114	165	167	165		144	163
C46	Bergeron	79.5 ± 1.8	Light Orange	#VALUE!	108	120	169	172	141	153	138	182
C47	906-12	79.7 ± 2.2	Light Orange	#VALUE!	108	114	167	169	153	165	138	144
C48	Helena	83.8 ± 0.8	Yellow	#VALUE!	108	120	170	172	141		144	181
C49	Canino	85.3 ± 1.6	Yellow	#VALUE!	108		167	172	141	165	144	183
C50	Real Fino	87.4 ± 2.8	Yellow	#VALUE!	108		169	172	141	153	138	157
C51	Mauricio	87.6 ± 1.4	Yellow	#VALUE!	108		167	169	153	165	138	144
C52	Dorada	88.9 ± 0.8	Yellow	#VALUE!	108		167	169	153		138
C53	Capricho	90.0 ± 0.7	Yellow	#VALUE!	108		167	169	153		138
C54	Pepito del Rubio	90.0 ± 0.2	Yellow	#VALUE!	108		167	169	X	X	138
C55	Moniqui	90.2 ± 0.7	Yellow	#VALUE!	108		167	169	153		138
C56	Currot	90.6 ± 3.0	Yellow	#VALUE!	108		165	167	153	165	138	163
C57	Guillermos	90.9 ± 0.4	Yellow	#VALUE!	108		167	169	X	X	138

## Sheet: Efficiency (%)
Primer color 1			Cultivars	Total cultivars		Primer color 2			Cultivars	Total cultivars		Primer color 3			Cultivars	Total cultivars		Primer color 4			Cultivars	Total cultivars
Yellow	108		9	10		Yellow	167	172	1	1		Yellow	141		1	1		Yellow	138		5	6
Orange	108	111	3	3		Yellow	170	172	1	1		Yellow	153		3	4		Yellow	138	157	1	1
Orange	108	114	18	18		Orange	165	167	1	2		Orange	141	153	1	2		Yellow	144	181	1	1
Orange	108	120	1	2		Orange	165	169	6	6		Orange	141	159	1	1		Orange	126	157	1	1
Orange	111		1	1		Orange	165	172	1	1		Orange	141	165	13	14		Orange	138	144	8	9
Orange	111	114	6	6		Orange	167		2	2		Orange	144	159	1	1		Orange	138	163	1	2
Orange	114		6	6		Orange	167	169	20	26		Orange	151	165	1	1		Orange	138	182	1	1
Orange	114	120	10	10		Orange	167	170	1	1		Orange	153	159	1	1		Orange	138	183	1	1
		Total	54	56		Orange	168	178	1	1		Orange	153	165	11	13		Orange	142		3	3
		Efficiency (%)	96.4286			Orange	169		3	3		Orange	159		1	1		Orange	144		4	4
		Weighted efficiency (%)	93.913			Orange	169	172	12	13		Orange	159	165	5	5		Orange	144	157	5	5
								Total	49	57		Orange	165		10	10		Orange	144	163	3	3
Yellow weighting factor	0.5							Efficiency (%)	85.9649					Total	49	54		Orange	144	183	9	10
Orange weighting factor	0.5							Weighted efficiency (%)	60					Efficiency (%)	90.7407			Orange	144	186	1	1
														Weighted efficiency (%)	73.913			Orange	157		1	1
																		Orange	157	183	2	2
																		Orange	163		2	2
																		Orange	163	183	1	1
																		Orange	183		2	2
																				Total	52	56
																				Efficiency (%)	92.8571
																				Weighted efficiency (%)	83.913

## Sheet: SNP4 (S3_22924316)
ID	Cultivar	Ripening	SNP4 (S3_22924316)	Skin color (h)	Phenotypea	Picture	a “Phenotype” corresponds to hue-based classification: Orange (h < 77), Light Orange (77 < h < 83), or Yellow (h > 83).
C1	Totem	2025-05-22	A/G	51.8 ± 6.6	Orange	#VALUE!		Efficiency (%)	96.4286
C2	Cheyenne	2025-06-06	G/G	63.0 ± 1.3	Orange	#VALUE!		Weighted efficiency (%)	93.913
C3	Fuego	2025-05-27	G/G	63.5 ± 5.7	Orange	#VALUE!
C4	Playa Cot	2025-06-12	G/G	64.4 ± 0.9	Orange	#VALUE!
C5	Pricia	2025-05-30	A/G	65.5 ± 2.6	Orange	#VALUE!
C6	Cebas Red	2025-05-12	G/G	65.9 ± 2.0	Orange	#VALUE!
C7	Sunglo	2025-07-03	A/G	66.0 ± 0.8	Orange	#VALUE!
C8	Micaelo	2025-06-16	A/G	66.5 ± 1.1	Orange	#VALUE!
C9	Orange Ruby	2025-06-12	A/G	66.9 ± 0.5	Orange	#VALUE!
C10	Flopria	2025-06-06	G/G	66.9 ± 1.2	Orange	#VALUE!
C11	Toñi	2025-06-06	G/G	67.3 ± 1.0	Orange	#VALUE!
C12	L3-11	2025-05-22	A/G	67.5 ± 1.2	Orange	#VALUE!
C13	Colorado	2025-05-16	G/G	67.9 ± 2.1	Orange	#VALUE!
C14	Rosa	2025-06-06	G/G	68.0 ± 0.4	Orange	#VALUE!
C15	Palsteyn	2025-06-06	A/G	68.3 ± 1.1	Orange	#VALUE!
C16	Bergarouge	2025-07-03	G/G	68.9 ± 1.1	Orange	#VALUE!
C17	Goldrich	2025-06-11	A/G	68.9 ± 1.0	Orange	#VALUE!
C18	Monster Cot	2025-06-12	G/G	69.2 ± 0.6	Orange	#VALUE!
C19	Selene	2025-06-06	G/G	69.3 ± 1.1	Orange	#VALUE!
C20	Tardorange	2025-06-19	G/G	69.3 ± 1.6	Orange	#VALUE!
C21	Lady Cot	2025-06-16	G/G	69.5 ± 1.1	Orange	#VALUE!
C22	Harogem	2025-06-19	G/G	69.5 ± 2.1	Orange	#VALUE!
C23	Rubisco	2025-05-30	G/G	69.8 ± 2.2	Orange	#VALUE!
C24	Maya Cot	2025-05-20	not amplified	69.8 ± 2.1	Orange	#VALUE!
C25	Cebas57	2025-05-20	G/G	70.0 ± 0.7	Orange	#VALUE!
C26	Mirlo Blanco	2025-05-20	A/G	70.1 ± 1.5	Orange	#VALUE!
C27	Magic Cot	2025-05-27	G/G	70.3 ± 2.8	Orange	#VALUE!
C28	Orange Red	2025-06-11	G/G	70.3 ± 0.4	Orange	#VALUE!
C29	11_1	2025-06-19	A/G	71.1 ± 0.5	Orange	#VALUE!
C30	Tsunami	2025-05-30	G/G	71.1 ± 0.8	Orange	#VALUE!
C31	Murciana	2025-06-12	A/G	71.2 ± 1.1	Orange	#VALUE!
C32	Lilly Cot	2025-05-22	G/G	71.9 ± 0.6	Orange	#VALUE!
C33	Sublime	2025-05-30	G/G	72.6 ± 2.8	Orange	#VALUE!
C34	Valorange	2025-06-06	A/G	72.6 ± 1.0	Orange	#VALUE!
C35	Mirlo Naranja	2025-05-16	A/G	72.8 ± 2.2	Orange	#VALUE!
C36	Maravilla	2025-06-06	A/G	72.8 ± 0.3	Orange	#VALUE!
C37	Deseo	2025-06-19	A/G	72.9 ± 0.2	Orange	#VALUE!
C38	Estrella	2025-05-30	G/G	73.1 ± 2.4	Orange	#VALUE!
C39	Mirlo Rojo	2025-05-27	A/G	73.5 ± 2.2	Orange	#VALUE!
C40	Micado	2025-05-20	A/G	73.9 ± 2.2	Orange	#VALUE!
C41	Tyrinthos	2025-05-27	G/G	74.5 ± 1.1	Orange	#VALUE!
C42	Lito	2025-06-19	G/G	75.7 ± 2.4	Light Orange	#VALUE!
C43	San Castrese	2025-06-12	A/G	78.1 ± 0.2	Light Orange	#VALUE!
C44	Bebeco	2025-06-12	A/A	78.5 ± 0.2	Light Orange	#VALUE!
C45	Rojo Pasión	2025-05-30	A/G	79.4 ± 1.7	Light Orange	#VALUE!
C46	Bergeron	2025-06-27	A/G	79.5 ± 1.8	Light Orange	#VALUE!
C47	906-12	2025-05-30	A/G	79.7 ± 2.2	Light Orange	#VALUE!
C48	Helena	2025-07-03	A/G	83.8 ± 0.8	Yellow	#VALUE!
C49	Canino	2025-05-30	A/A	85.3 ± 1.6	Yellow	#VALUE!
C50	Real Fino	2025-06-19	A/A	87.4 ± 2.8	Yellow	#VALUE!
C51	Mauricio	2025-05-29	A/A	87.6 ± 1.4	Yellow	#VALUE!
C52	Dorada	2025-07-03	A/A	88.9 ± 0.8	Yellow	#VALUE!
C53	Capricho	2025-06-12	A/A	90.0 ± 0.7	Yellow	#VALUE!
C54	Pepito del Rubio	2025-06-12	A/A	90.0 ± 0.2	Yellow	#VALUE!
C55	Moniqui	2025-06-16	A/A	90.2 ± 0.7	Yellow	#VALUE!
C56	Currot	2025-05-20	A/A	90.6 ± 3.0	Yellow	#VALUE!
C57	Guillermos	2025-06-12	A/A	90.9 ± 0.4	Yellow	#VALUE!
